# Supplementary material for: The Chemical Deformation of a Thermally Cured Polyimide Film Surface into Neutral 1,2,4,5-Benzentetracarbonyliron and 4,4′-Oxydianiline to Remarkably Enhance the Chemical–Mechanical Planarization Polishing Rate
Source: Nanomaterials (Basel). 2025 Mar 10;15(6):425. doi: 10.3390/nano15060425 (PMC11944291; doi:10.3390/nano15060425)
Supplement: Supplementary file 1 [file nanomaterials-15-00425-s001.zip]

Archive with 1 entries (1 files):
- nanomaterials-3450031-supplementary.pdf
